# Supplementary material for: Molecular insights into RNA recognition and gene regulation by the TRIM-NHL protein Mei-P26
Source: Life Sci Alliance. 2022 May 5;5(8):e202201418. doi: 10.26508/lsa.202201418 (PMC9070667; doi:10.26508/lsa.202201418)
Supplement: Supplementary file 8 [file LSA-2022-01418_Supplemental_Data_2.xlsx]

## Sheet: FlyBase_Fields_download
Flybase ID	Chromosome	Gene symbol	Gene name	Comment	CLIP peaks overlapping	Motif present	motif sequence
FBgn0259170	X	alpha-Man-Ia	alpha-Mannosidase class I a	-	yes	yes	TTTTTTACA
FBgn0267978	2R	ap	apterous	-	yes	yes	TTTTAAA (2x)
FBgn0035630	3L	CG10576	-	-	yes	yes	TTTTTTTATA
FBgn0035558	3L	CG11357	-	-	yes	yes	TTTTAAA
FBgn0028490	2L	CG31705	-	-	yes	yes	TTTTTGAT
FBgn0053129	2L	CG33129	-	-	yes	yes	TTTTGCA
FBgn0053303	2L	CG33303	-	-	yes	yes	TTTTGCA
FBgn0265413	X	CG44325	-	-	yes	yes	TTTTATATGTATTTATA
FBgn0284230	2L	CG46314	-	-	yes	yes	TTTTTAAAA; T-rich
FBgn0030796	X	CG4829	-	-	yes	yes	TTTTTTACA
FBgn0000370	2L	crc	cryptocephal	-	yes	yes	TTTTTAAAA
FBgn0004432	X	Cyp1	Cyclophilin 1	-	yes	yes	TTTTTTTTTACC/ TTTTCAA
FBgn0022893	2L	Df31	Decondensation factor 31	-	yes	yes	TTTTACA
FBgn0284245	2R	eEF1alpha1	eukaryotic translation elongation factor 1 alpha 1	-	yes	yes	TTTTGCA; T-rich
FBgn0000559	2L	eEF2	eukaryotic translation elongation factor 2	-	yes	yes	TTTTAAAAA
FBgn0285952	2R	eEF5	eukaryotic translation elongation factor 5	-	yes	yes	TTTTTTACC
FBgn0001942	2L	eIF4A	eukaryotic translation initiation factor 4A	-	yes	yes	TTTTAAAA
FBgn0026259	3L	eIF5B	eukaryotic translation initiation factor 5B	-	yes	yes	TTTTAAA; T-rich
FBgn0267795	3L	Frl	Formin-like	-	yes	yes	TTTTAAA
FBgn0013981	3R	His4r	Histone H4 replacement	-	yes	yes	TTTTATA
FBgn0004838	2L	Hrb27C	Heterogeneous nuclear ribonucleoprotein at 27C	-	yes	yes	TTTTATA
FBgn0001218	X	Hsc70-3	Heat shock 70-kDa protein cognate 3	-	yes	yes	TTTTACG; T-rich
FBgn0002526	3L	LanA	Laminin A	-	yes	yes	TTTTTAAAA
FBgn0261800	2L	LanB1	LanB1	-	yes	yes	TTTTAAA
FBgn0263594	3R	lost	lost	-	yes	yes	TTTTTTTATA
FBgn0004687	X	Mlc-c	Myosin light chain cytoplasmic	-	yes	yes	TTTTTACA
FBgn0261673	2R	nemy	no extended memory	-	yes	yes	TTTTTTTGTA
FBgn0265297	2R	pAbp	poly(A) binding protein	-	yes	yes	TTTTACA, TTTTCCA, TTTTAAA etc.
FBgn0004654	X	Pgd	Phosphogluconate dehydrogenase	-	yes	yes	TTTTTTT, TTTTTTTT
FBgn0032006	2L	Pvr	PDGF- and VEGF-receptor related	-	yes	yes	TTTTACA
FBgn0020255	X	Ran	Ran	-	yes	yes	TTTTAGA, T-rich
FBgn0014020	2R	Rho1	Rho1	-	yes	yes	TTTTATA, TTTTTTTTGTA
FBgn0034968	2R	RpL12	Ribosomal protein L12	-	yes	yes	TTTTTTAAA
FBgn0037351	3R	RpL13A	Ribosomal protein L13A	-	yes	yes	TTTTTTAAAA
FBgn0026372	3L	RpL23A	Ribosomal protein L23A	-	yes	yes	TTTTATA; T-rich
FBgn0003279	3R	RpL4	Ribosomal protein L4	-	yes	yes	TTTTATA/TTTTATT; T-rich
FBgn0066084	2R	RpL41	Ribosomal protein L41	-	yes	yes	TTTTAAA, TTTTCGC, TTTTCAC
FBgn0064225	2L	RpL5	Ribosomal protein L5	-	yes	yes	TTTTATA
FBgn0005593	2L	RpL7	Ribosomal protein L7	-	yes	yes	TTTTATA; T-rich
FBgn0261602	3L	RpL8	Ribosomal protein L8	-	yes	yes	TTATTTTGCA
FBgn0010265	2L	RpS13	Ribosomal protein S13	-	yes	yes	TTTTATA
FBgn0034138	2R	RpS15	Ribosomal protein S15	-	yes	yes	TTTTATA, TTTTGGG
FBgn0034743	2R	RpS16	Ribosomal protein S16	-	yes	yes	TTTTTTACA
FBgn0010412	X	RpS19a	Ribosomal protein S19a	-	yes	yes	TTTTTAGA; T-rich
FBgn0019936	3R	RpS20	Ribosomal protein S20	-	yes	yes	TTTTTACA
FBgn0033912	2R	RpS23	Ribosomal protein S23	-	yes	yes	TTTTTACA
FBgn0086472	3R	RpS25	Ribosomal protein S25	-	yes	yes	TTTTACC, (TTTTGCC)
FBgn0002622	3R	RpS3	Ribosomal protein S3	-	yes	yes	TTTTACT
FBgn0038834	3R	RpS30	Ribosomal protein S30	-	yes	yes	TTTTACT
FBgn0011284	3L	RpS4	Ribosomal protein S4	-	yes	yes	TTTTACC, (TTTTAGC)
FBgn0002590	X	RpS5a	Ribosomal protein S5a	-	yes	yes	TTTTTTTTTATACA
FBgn0039757	3R	RpS7	Ribosomal protein S7	-	yes	yes	TTTTTTACA
FBgn0086357	2L	Sec61alpha	Sec61 alpha subunit	-	yes	yes	TTTTTTAAA
FBgn0263396	3R	sqd	squid	-	yes	yes	TTTTTTAAA, TTTTAAC
FBgn0031149	X	Stt3A	Catalytic subunit 3A of the oligosaccharyltransferase complex	-	yes	yes	TTTTACA
FBgn0014388	3L	sty	sprouty	-	yes	yes	TTTTTAGA, TTTTAAG, TTTTCGA, TTTTAGA, TTTTGAT
FBgn0032731	2L	Swip-1	Swiprosin-1	-	yes	yes	TTTTAGA
FBgn0021795	2R	Tapdelta	Translocon-associated protein delta	-	yes	yes	TTTTTCCA
FBgn0037874	3R	Tctp	Translationally controlled tumor protein	-	yes	yes	TTTTTACC
FBgn0032880	2L	TM9SF2	Transmembrane 9 superfamily protein member 2	-	yes	yes	TTTTAAA
FBgn0029506	2R	Tsp42Ee	Tetraspanin 42Ee	-	yes	yes	TTTTACA, TTTTGAT, TTTACT
FBgn0040395	X	Unc-76	Uncoordinated 76	-	yes	yes	TTTTACC
FBgn0263352	3L	Unr	Upstream of N-ras	-	yes	yes	TTTTACT
FBgn0260008	3L	UQCR-11	Ubiquinol-cytochrome c reductase 11 kDa subunit	-	yes	yes	TTTTACA
FBgn0262736	2R	Vha16-1	Vacuolar H[+] ATPase 16kD subunit 1	-	yes	yes	TTTTAGA; TTTTACTTTTTATTTT; TTTTGTG
FBgn0087035	3L	AGO2	Argonaute 2	-	yes	U-rich	TTTACATTTTTATCAATTTGTTTGT
FBgn0003884	3R	alphaTub84B	alpha-Tubulin at 84B	-	yes	U-rich	TATTTTATC
FBgn0032935	2L	Atg18b	Autophagy-related 18b	-	yes	U-rich	TTTTTGGA
FBgn0000181	2R	bic	bicaudal	-	yes	U-rich	TTTTTTGGGGG
FBgn0010300	2L	brat	brain tumor	-	yes	U-rich	T-rich
FBgn0025678	2L	CaBP1	calcium-binding protein 1	-	yes	U-rich	TTTTAGC/TTTTTCTA
FBgn0263979	3R	Caf1-55	Chromatin assembly factor 1, p55 subunit	-	yes	U-rich	TTTTTAATTAAAAA
FBgn0005585	3R	Calr	Calreticulin	-	yes	U-rich	T-rich
FBgn0030519	X	CG11151 (Grip91)	-	-	yes	U-rich	TTTTTGTA
FBgn0037930	3R	CG14715	-	-	yes	U-rich	T-rich
FBgn0034398	2R	CG15098	-	-	yes	U-rich	T-rich/TTTTTCGA
FBgn0025700	2L	CG5885	-	-	yes	U-rich	TTTTATT
FBgn0027582	2L	CG6230	-	-	yes	U-rich	T-rich
FBgn0035499	3L	Chd64	Chd64	-	yes	U-rich	T-rich
FBgn0000308	2L	chic	chickadee	-	yes	U-rich	T-rich
FBgn0019624	3R	COX5A	Cytochrome c oxidase subunit 5A	-	yes	U-rich	T-rich
FBgn0013770	2R	Cp1	Cysteine proteinase-1	-	yes	U-rich	T-rich
FBgn0020309	2L	crol	crooked legs	-	yes	U-rich	T-rich
FBgn0011760	X	ctp	cut up	-	yes	U-rich	T-rich
FBgn0037270	3R	eIF3f1	eukaryotic translation initiation factor 3 subunit f1	-	yes	U-rich	T-rich
FBgn0020443	2L	eRF3	eukaryotic translation release factor 3	-	yes	U-rich	T-rich
FBgn0015222	3R	Fer1HCH	Ferritin 1 heavy chain homologue	-	yes	U-rich	T-rich
FBgn0004656	X	fs(1)h	female sterile (1) homeotic	-	yes	U-rich	T-rich
FBgn0013763	2R	Idgf6	Imaginal disc growth factor 6	-	yes	U-rich	T-rich
FBgn0028327	X	l(1)G0320	lethal (1) G0320	-	yes	U-rich	T-rich
FBgn0015766	3L	Msr-110	Msr-110	-	yes	U-rich	TTTTTTGAA, TTTTTCTTT, TTTGAA
FBgn0004657	X	mys	myospheroid	-	yes	U-rich	TTTTAGT
FBgn0014184	2R	Oda	Ornithine decarboxylase antizyme	-	yes	U-rich	T-rich
FBgn0031888	2L	Pvf2	PDGF- and VEGF-related factor 2	-	yes	U-rich	TTTTTGTA
FBgn0033906	2R	ReepB	Receptor expression enhancing protein B	-	yes	U-rich	TTTTGGG
FBgn0036921	3L	RhoGDI	RhoGDI	-	yes	U-rich	TTTTTTGTGT
FBgn0003261	3R	Rm62	Rm62	-	yes	U-rich	TTTTTCGG
FBgn0036213	3L	RpL10Ab	Ribosomal protein L10Ab	-	yes	U-rich	TTTTTCTTACA
FBgn0013325	2R	RpL11	Ribosomal protein L11	-	yes	U-rich	T-rich
FBgn0028697	3L	RpL15	Ribosomal protein L15	-	yes	U-rich	T-rich
FBgn0029897	X	RpL17	Ribosomal protein L17	-	yes	U-rich	T-rich
FBgn0035753	3L	RpL18	Ribosomal protein L18	-	yes	U-rich	T-rich
FBgn0010409	2R	RpL18A	Ribosomal protein L18A	-	yes	U-rich	T-rich
FBgn0285950	2R	RpL19	Ribosomal protein L19	-	yes	U-rich	TTTTGTACA
FBgn0039359	3R	RpL27	Ribosomal protein L27	-	yes	U-rich	T-rich
FBgn0035422	3L	RpL28	Ribosomal protein L28	-	yes	U-rich	T-rich
FBgn0002626	3R	RpL32	Ribosomal protein L32	-	yes	U-rich	TTTTAGTT
FBgn0029785	X	RpL35	Ribosomal protein L35	-	yes	U-rich	TTTTTTTTAAA
FBgn0031980	2L	RpL36A	Ribosomal protein L36A	-	yes	U-rich	2x TTTTCGC
FBgn0261608	2L	RpL37A	Ribosomal protein L37A	-	yes	U-rich	T-rich
FBgn0040007	2R	RpL38	Ribosomal protein L38	-	yes	U-rich	T-rich
FBgn0023170	2R	RpL39	Ribosomal protein L39	-	yes	U-rich	T-rich
FBgn0039857	3R	RpL6	Ribosomal protein L6	-	yes	U-rich	TTTCTAAA, TTTGTAAAA
FBgn0014026	X	RpL7A	Ribosomal protein L7A	-	yes	U-rich	TTTTAAG; T-stretch
FBgn0002593	2L	RpLP1	Ribosomal protein LP1	-	yes	U-rich	TTTTTAAT
FBgn0285947	X	RpS10b	Ribosomal protein S10b	-	yes	U-rich	T-rich
FBgn0033699	2R	RpS11	Ribosomal protein S11	-	yes	U-rich	T-rich
FBgn0010198	X	RpS15Aa	Ribosomal protein S15Aa	-	yes	U-rich	TTTTAAT
FBgn0015521	2L	RpS21	Ribosomal protein S21	-	yes	U-rich	T-rich
FBgn0261597	2L	RpS26	Ribosomal protein S26	-	yes	U-rich	T-rich
FBgn0003942	2L	RpS27A	Ribosomal protein S27A	-	yes	U-rich	TTTTGCT
FBgn0030136	X	RpS28b	Ribosomal protein S28b	-	yes	U-rich	TTTTGCG
FBgn0017545	4	RpS3A	Ribosomal protein S3A	-	yes	U-rich	T-rich
FBgn0010638	2R	Sec61beta	Sec61 beta subunit	-	yes	U-rich	TTTTCAA, TTTTCCC
FBgn0003507	3R	srp	serpent	-	yes	U-rich	TTTTTTTAACA
FBgn0003517	X	sta	stubarista	-	yes	U-rich	TTTGTC, TTTTCAA
FBgn0033357	2R	Tom7	Translocase of outer membrane 7	-	yes	U-rich	TTTTGCT, TTTTGGT
FBgn0016075	2L	vkg	viking	-	yes	U-rich	TTTTTTGAT
FBgn0029093	2R	cathD	cathepsin D	-	yes	no	-
FBgn0003676	3R	CCT1	Chaperonin containing TCP1 subunit 1	-	yes	no	-
FBgn0010621	2R	CCT5	Chaperonin containing TCP1 subunit 5	-	yes	no	-
FBgn0000043	2R	Act42A	Actin 42A	-	yes	no	-
FBgn0030891	X	Ada3	transcriptional Adaptor 3	-	yes	no	-
FBgn0000071	3R	Ama	Amalgam	-	yes	no	-
FBgn0025111	X	Ant2	Adenine nucleotide translocase 2	-	yes	no	-
FBgn0000083	3R	AnxB9	Annexin B9	-	yes	no	-
FBgn0033926	2R	Arc1	Activity-regulated cytoskeleton associated protein 1	-	yes	no	-
FBgn0020235	3R	ATPsyngamma	ATP synthase, gamma subunit	-	yes	no	-
FBgn0000150	3R	awd	abnormal wing discs	-	yes	no	-
FBgn0011211	2R	blw	bellwether	-	yes	no	-
FBgn0037228	3R	CG1092	-	-	yes	no	-
FBgn0036483	3L	CG12316	-	-	yes	no	-
FBgn0037468	3R	CG1943	-	-	yes	no	-
FBgn0265185	2R	CG44250	-	-	yes	no	-
FBgn0031220	2L	CG4822	-	-	yes	no	-
FBgn0032453	2L	CG6180	-	-	yes	no	-
FBgn0000299	2L	Col4a1	Collagen type IV alpha 1	-	yes	no	-
FBgn0262029	2L	d	dachs	-	yes	no	-
FBgn0052791	X	DIP-alpha	Dpr-interacting protein alpha	-	yes	no	-
FBgn0027835	2R	Dp1	Dodeca-satellite-binding protein 1	-	yes	no	-
FBgn0027066	2R	Eb1	Eb1	-	yes	no	-
FBgn0028737	2R	eEF1beta	eukaryotic translation elongation factor 1 beta	-	yes	no	-
FBgn0029629	X	eIF3g1	eukaryotic translation initiation factor 3 subunit g1	-	yes	no	-
FBgn0033663	2R	ERp60	Endoplasmic reticulum p60	-	yes	no	-
FBgn0010470	2R	Fkbp14	FK506-binding protein 14	-	yes	no	-
FBgn0035688	3L	fmt	fiery mountain	-	yes	no	-
FBgn0035147	3L	Gale	UDP-galactose 4'-epimerase	-	yes	no	-
FBgn0004921	2R	Ggamma1	G protein gamma 1	-	yes	no	-
FBgn0035142	3L	Hipk	Homeodomain interacting protein kinase	-	yes	no	-
FBgn0266599	3R	Hsc70-4	Heat shock protein cognate 4	-	yes	no	-
FBgn0001233	3L	Hsp83	Heat shock protein 83	-	yes	no	-
FBgn0015400	2L	kek2	kekkon 2	-	yes	no	-
FBgn0032949	2L	Lamp1	Lamp1	-	yes	no	-
FBgn0025814	X	Mgstl	Microsomal glutathione S-transferase-like	-	yes	no	-
FBgn0259110	X	mmd	mind-meld	-	yes	no	-
FBgn0261836	2L	Msp300	Muscle-specific protein 300 kDa	-	yes	no	-
FBgn0016685	3R	Nlp	Nucleoplasmin	-	yes	no	-
FBgn0020618	2L	Rack1	Receptor of activated protein kinase C 1	-	yes	no	-
FBgn0024733	3L	RpL10	Ribosomal protein L10	-	yes	no	-
FBgn0011272	2L	RpL13	Ribosomal protein L13	-	yes	no	-
FBgn0032518	2L	RpL24	Ribosomal protein L24	-	yes	no	-
FBgn0000100	3L	RpLP0	Ribosomal protein LP0	-	yes	no	-
FBgn0003274	2R	RpLP2	Ribosomal protein LP2	-	yes	no	-
FBgn0028689	2R	Rpn6	Regulatory particle non-ATPase 6	-	yes	no	-
FBgn0010408	3L	RpS9	Ribosomal protein S9	-	yes	no	-
FBgn0000416	3R	Sap-r	Saposin-related	-	yes	no	-
FBgn0037643	3R	ScsbetaA	Succinyl-coenzyme A synthetase beta subunit, ADP-forming	-	yes	no	-
FBgn0003495	3R	spz	spatzle	-	yes	no	-
FBgn0004449	3L	Ten-m	Tenascin major	-	yes	no	-
FBgn0027094	2L	AlaRS	Alanyl-tRNA synthetase	-	no	-	-
FBgn0024251	X	bbx	bobby sox	-	no	-	-
FBgn0263108	3L	BtbVII	BTB-protein-VII	-	no	-	-
FBgn0039958	2L	CG12567	-	-	no	-	-
FBgn0051191	3R	CG31191	-	-	no	-	-
FBgn0029887	X	CG3198	-	-	no	-	-
FBgn0263706	X	CG43658	-	-	no	-	-
FBgn0264090	X	CG43759	-	-	no	-	-
FBgn0032196	2L	CG5708	-	-	no	-	-
FBgn0010382	2L	CycE	Cyclin E	-	no	-	-
FBgn0261397	2R	didum	dilute class unconventional myosin	-	no	-	-
FBgn0022023	2L	eIF3h	eukaryotic translation initiation factor 3 subunit h	-	no	-	-
FBgn0262743	2L	Fs(2)Ket	Female sterile (2) Ketel	-	no	-	-
FBgn0030685	X	Graf	GTPase regulator associated with FAK	-	no	-	-
FBgn0010113	3R	hdc	headcase	-	no	-	-
FBgn0034657	2R	LBR	Lamin B receptor	-	no	-	-
FBgn0034590	2R	Magi	Magi	-	no	-	-
FBgn0261260	X	mgl	Megalin	-	no	-	-
FBgn0263112	4	Mitf	Mitf	-	no	-	-
FBgn0026409	3L	Mpcp2	Mitochondrial phosphate carrier protein 2	-	no	-	-
FBgn0263316	3R	Mrp4	Multidrug resistance protein 4	-	no	-	-
FBgn0013756	2R	Mtor	Megator	-	no	-	-
FBgn0004647	X	N	Notch	-	no	-	-
FBgn0031698	2L	Ncoa6	Nuclear receptor coactivator 6	-	no	-	-
FBgn0039302	3R	Nup358	Nucleoporin 358kD	-	no	-	-
FBgn0266377	2R	Pde8	Phosphodiesterase 8	-	no	-	-
FBgn0025741	4	PlexA	Plexin A	-	no	-	-
FBgn0020251	3L	sfl	sulfateless	-	no	-	-
FBgn0264959	2R	Src42A	Src oncogene at 42A	-	no	-	-
FBgn0263392	3L	Tet	Ten-Eleven Translocation (TET) family protein	-	no	-	-
FBgn0262124	2R	uex	unextended	-	no	-	-
FBgn0004055	2R	uzip	unzipped	-	no	-	-
FBgn0027779	2L	VhaSFD	Vacuolar H[+]-ATPase SFD subunit	-	no	-	-
FBgn0024182	X	waw	waclaw	-	no	-	-
FBgn0004607	4	zfh2	Zn finger homeodomain 2	-	no	-	-
FBgn0002542	3R	lds	lodestar	contaminant: scaRNA	-	-	-
FBgn0043884	3R	mask	multiple ankyrin repeats single KH domain	contaminant: scaRNA	-	-	-
FBgn0266581	3R	pit	pitchoune	contaminant: scaRNA	-	-	-
FBgn0283521	2R	lola	longitudinals lacking	contaminant: snoRNA	-	-	-
FBgn0259937	2R	Nop60B	Nucleolar protein at 60B	contaminant: snoRNA	-	-	-
FBgn0037339	3R	Pi4KIIalpha	Phosphatidylinositol 4-kinase II alpha	contaminant: snoRNA	-	-	-
FBgn0039713	3R	RpS8	Ribosomal protein S8	contaminant: snoRNA	-	-	-
FBgn0035162	3L	Sf3b3	Splicing factor 3b subunit 3	contaminant: snoRNA	-	-	-
FBgn0263873	2L	sick	sickie	contaminant: snoRNA	-	-	-
FBgn0034709	2R	Swim	Secreted Wg-interacting molecule	contaminant: snoRNA	-	-	-
FBgn0033636	2R	tou	toutatis	contaminant: snoRNA	-	-	-
FBgn0035121	3L	Tudor-SN	Tudor staphylococcal nuclease	contaminant: snoRNA	-	-	-
FBgn0052479	3L	Usp10	Ubiquitin specific protease 10	contaminant: snoRNA	-	-	-
FBgn0020306	2R	dom	domino	contaminant: snRNA	-	-	-
FBgn0005640	3L	Eip63E	Ecdysone-induced protein 63E	contaminant: snRNA	-	-	-
FBgn0042627	2L	FASN2	Fatty acid synthase 2	contaminant: snRNA	-	-	-
FBgn0000546	2R	EcR	Ecdysone receptor	contaminant: tRNA (Lys, CTT)	-	-	-
FBgn0262975	3R	cnc	cap-n-collar	intergenic	-	-	-
FBgn0267431	3R	Myo81F	Myosin 81F	lncRNA:CR46123	-	-	-
FBgn0052773	X	lncRNA:CR32773	long non-coding RNA:CR32773	lncRNA:CR46123	-	-	-
FBgn0267428	2R	DIP-lambda	Dpr-interacting protein lambda	N/A	-	-	-
FBgn0020513	X	Paics	PAICS bifunctional enzyme	N/A	-	-	-
FBgn0261270	2R	Sps1	Selenophosphate synthetase 1	N/A	-	-	-
FBgn0026206	X	mei-P26	meiotic P26	plasmid-derived: bait	-	-	-
FBgn0000042	X	Act5C	Actin 5C	plasmid-derived: promoter	-	-	-
FBgn0032629	2L	beat-IIIc	beaten path IIIc	polyA	-	-	-
FBgn0003016	2L	osp	outspread	polyA	-	-	-
FBgn0263102	2R	psq	pipsqueak	polyA	-	-	-
FBgn0259923	X	Sep4	Septin 4	polyA	-	-	-
FBgn0033654	2R	Sobp	Sine oculis-binding protein	polyA	-	-	-
FBgn0261793	X	Trf2	TATA box binding protein-related factor 2	polyA	-	-	-
FBgn0013672	mitochondrial_genome	mt:ATPase6	mitochondrial ATPase subunit 6	mitochondrial	-	-	-
FBgn0013674	mitochondrial_genome	mt:CoI	mitochondrial Cytochrome c oxidase subunit I	mitochondrial	-	-	-
FBgn0013675	mitochondrial_genome	mt:CoII	mitochondrial Cytochrome c oxidase subunit II	mitochondrial	-	-	-
FBgn0013676	mitochondrial_genome	mt:CoIII	mitochondrial Cytochrome c oxidase subunit III	mitochondrial	-	-	-
